# Supplementary material for: Tropical Australian Health-Data Linkage Shows Excess Mortality Following Severe Infectious Disease Is Present in the Short-Term and Long-Term after Hospital Discharge
Source: Healthcare (Basel). 2021 Jul 15;9(7):901. doi: 10.3390/healthcare9070901 (PMC8303504; doi:10.3390/healthcare9070901)
Supplement: Supplementary file 1 [file healthcare-09-00901-s001.zip]

Archive with 1 entries (1 files):
- healthcare-1280869-supplementary.pdf
